# Supplementary material for: Fruits Granola Consumption May Contribute to a Reduced Risk of Cardiovascular Disease in Patients with Stage G2–4 Chronic Kidney Disease
Source: Foods. 2025 Dec 17;14(24):4346. doi: 10.3390/foods14244346 (PMC12733148; doi:10.3390/foods14244346)
Supplement: Supplementary file 1 [file foods-14-04346-s001.zip]

Archive with 1 entries (1 files):
- foods-4005787-supplementary.pdf
